# Supplementary material for: Genomic characterization of carbapenem and colistin-resistant Klebsiella pneumoniae isolates from humans and dogs
Source: Front Vet Sci. 2024 May 21;11:1386496. doi: 10.3389/fvets.2024.1386496 (PMC11148352; doi:10.3389/fvets.2024.1386496)
Supplement: Supplementary file 2 [file Table_1.xlsx]

## Sheet: Supplement
Isolates	Source	β-Lactams										Aminoglycosides	Quinolones	Quinolones	Folate pathway antagonists		Tetracyclines	Tetracyclines	Phenicols	Lipopeptides	Macrolides	Penicillins
		FOX	FEP	FOT	TAZ	F/C	T/C	TRM	ETP	IMI	MERO	GEN	CIP	NAL	SMX	TMP	TET	TGC	CHL	COL	AZI	AMP
KPH1	Human	>64,R	>32,R	>4, R	>8, R	>64,R	>128,R	>128,R	>2,R	>16,R	>16,R	0.5, S	>8, R	>128, R	>1024, R	>32, R	>64, R	0.25, S	8, S	<1, S	32, R	>64, R
KPH3	Human	>64,R	>32,R	>4, R	>8, R	>64,R	>128,R	>128,R	>2,R	>16,R	>16,R	16, R	>8, R	>128, R	>1024, R	>32, R	64, R	<0.5, S	>128, R	<1, S	8, S	>64, R
KPH4	Human	8,S	0.25,S	<0.25, S	<2, S	0.25,S	0.5,S	>128,R	>2,R	0.25,S	0.5,S	<4, S	>8, R	>128, R	64, I	2, I	4, S	<0.5, S	16, I	<8, R	32, R	>64, R
KPD1	Canine	>64,R	>32,R	>4, R	>8, R	>64,R	32,R	>128,R	>2,R	>16,R	>16,R	<0.5, S	>8, R	>128, R	>1024, R	>32, R	>64, R	0.25, S	8, S	<1, S	16, S	>64, R
KPD2	Canine	>64,R	8,I	>4, R	>8, R	8,R	32,R	>128,R	>2,R	2,I	1,S	>32, R	>8, R	>128, R	>1024, R	>32, R	>64, R	<0.5, S	>128, R	<1, S	>64, R	>64, R
KPD3	Canine	>64,R	>32,R	>4, R	>8, R	>64,R	>128,R	>128,R	>2,R	>16,R	>16,R	>32, R	>8, R	>128, R	>1024, R	<1, I	>64, R	0.25, S	>128, R	<1, S	16, S	>64, R
Resistant; R, Intermediate; I, and Susceptibility; S
Cefoxitin; FOX, Cefepime; FEP, Cefotaxime; FOT, Ceftazidime: TAZ, Cefotaxime/Clavulanic acid; F/C, Ceftazidime/Clavulanic acid; T/C, Temocillin; TRM, Ertapenem; ETP, Imipenem; IMI, Meropenem; MERO, Gentamicin; GEN, Ciprofoxacin; CIP, Nalidixic acid; NAL, Sulfamethoxazole; SMX, Trimethoprim; TMP, Tetracycline; TET, Tigecycline; TGC, Chloramphenicol; CHL, Colistin, COL, Azithromycin; AZI, and Ampic…
	Supplementary Table. The minimal inhibitory concentration values and their interpretations of the six K. pneumoniae against 21 antimicrobials.
